# Supplementary material for: Biological Effects of Music Therapy in End-of-Life Care: A Narrative Review
Source: Medicina (Kaunas). 2025 Sep 18;61(9):1690. doi: 10.3390/medicina61091690 (PMC12471834; doi:10.3390/medicina61091690)
Supplement: Supplementary file 1 [file medicina-61-01690-s001.zip]

Archive with 1 entries (1 files):
- medicina-3839517-supplementary.pdf
